# Supplementary material for: Investigation of the Electrokinetic Potential of Granules and Optimization of the Pelletization Method Using the Quality by Design Approach
Source: Pharmaceutics. 2024 Jun 22;16(7):848. doi: 10.3390/pharmaceutics16070848 (PMC11280117; doi:10.3390/pharmaceutics16070848)
Supplement: Supplementary file 1 [file pharmaceutics-16-00848-s001.zip]

Archive with 1 entries (1 files):
- pharmaceutics-3013579-supplementary.pdf
